# Supplementary material for: Identifying Early Metabolic Risks of Obesity in Mexican Children and Adolescents from a Semi-Rural Community in Mexico: Beyond BMI and into Biochemical and Nutritional Markers
Source: Nutrients. 2025 Jun 30;17(13):2195. doi: 10.3390/nu17132195 (PMC12251620; doi:10.3390/nu17132195)
Supplement: Supplementary file 1 [file nutrients-17-02195-s001.zip]

Archive with 1 entries (1 files):
- nutrients-3701171-supplementary.pdf
